# Supplementary material for: Long-term cardiovascular impact of COVID-19 among hospitalised and non-hospitalised populations: a narrative synthesis review
Source: Front Cardiovasc Med. 2026 May 7;13:1741293. doi: 10.3389/fcvm.2026.1741293 (PMC13190603; doi:10.3389/fcvm.2026.1741293)
Supplement: Supplementary file 2 [file Datasheet1.zip]

Archive with 3 entries (3 files):
- Supplementary Table 2a.docx
- Supplementary Table 2b.docx
- Supplementary Table 2c.docx
